# Supplementary material for: A dataset on African bats’ functional traits
Source: Sci Data. 2023 Sep 14;10:623. doi: 10.1038/s41597-023-02472-w (PMC10502069; doi:10.1038/s41597-023-02472-w)
Supplement: Supplementary file 2 — Supplementary Tables [file 41597_2023_2472_MOESM2_ESM.xlsx]

## Sheet: Table S2
Table S2. List of African bats species described from 2019 to 2021.
Species	Common name	Family	Subfamily	Taxonomic status	References
Pseudoromicia kityoi (Monadjem, Kerbis, Peterhans, Nalikka, Waswa, Demos and Patterson, 2020)	Kityo's Serotine	Vespertilionidae	Vespertilioninae	valid	Monadjem, A. et al. A revision of pipistrelle-like bats (Mammalia: Chiroptera: Vespertilionidae) in East Africa with the description of new genera and species. Zoological Journal of the Linnean Society 191, 1114-1146 (2021).
Pseudoromicia nyanza (Monadjem, Patterson, Webala & Demos, 2020)	Nyanza Serotine	Vespertilionidae	Vespertilioninae	valid	Monadjem, A. et al. A revision of pipistrelle-like bats (Mammalia: Chiroptera: Vespertilionidae) in East Africa with the description of new genera and species. Zoological Journal of the Linnean Society 191, 1114-1146 (2021).
Pipistrellus simandouensis (Monadjem, L. R. Richards, Decher and Hutterer in Monadjem, L. R. Richards, Decher, et al., 2020)	Simandou Pipistrelle	Vespertilionidae	Vespertilioninae	valid	Monadjem, A. et al. A phylogeny for African Pipistrellus species with the description of a new species from West Africa (Mammalia: Chiroptera). Zoological Journal of the Linnean Society, 191, 548-574 (2021).
Laephotis kirinyaga (Monadjem, Patterson, Webala & Demos, 2020)	East African Serotine	Vespertilionidae	Vespertilioninae	valid	Monadjem, A. et al. A revision of pipistrelle-like bats (Mammalia: Chiroptera: Vespertilionidae) in East Africa with the description of new genera and species. Zoological Journal of the Linnean Society 191, 1114-1146 (2021).
Miniopterus wilsoni (Monadjem, Guyton, Naskrecki, L. R. Richards, Kropff and Dalton, 2020)	Wilson's Long-fingered Bat	Miniopteridae		valid	Monadjem, A. et al. Cryptic diversity in the genus Miniopterus with the description of a new species from southern Africa. Acta Chiropterologica 22, 1-19 (2020).
Miniopterus nimbae (Monadjem, Shapiro, Richards, Karabulut, Crawley, Neilsen, Hansen, Bohmann and Mourier, 2020)	Nimba long-fingered bat	Miniopteridae		valid	Monadjem, A. et al. Systematics of West African Miniopterus with the description of a new species. Acta Chiropterologica 21, 237-256 (2019).

## Sheet: Table S3
Table S3. List of African bats species for which the taxonomy has been updated in 2020.
Species	Updated nomenclature	References
Hypsugo anchieta	Neoromicia anchietae (Seabra, 1900)	Monadjem, A. et al. A revision of pipistrelle-like bats (Mammalia: Chiroptera: Vespertilionidae) in East Africa with the description of new genera and species. Zoological Journal of the Linnean Society 191, 1114-1146 (2021).
Hypsugo bemainty	Neoromicia bemainty (Goodman et al., 2015)	Monadjem, A. et al. A revision of pipistrelle-like bats (Mammalia: Chiroptera: Vespertilionidae) in East Africa with the description of new genera and species. Zoological Journal of the Linnean Society 191, 1114-1146 (2021).
Hypsugo crassulus	Nycticeinops crassulus (Thomas, 1904)	Monadjem, A. et al. A revision of pipistrelle-like bats (Mammalia: Chiroptera: Vespertilionidae) in East Africa with the description of new genera and species. Zoological Journal of the Linnean Society 191, 1114-1146 (2021).
Hypsugo eisentrauti	Nycticeinops eisentrauti (Hill, 1968)	Monadjem, A. et al. A revision of pipistrelle-like bats (Mammalia: Chiroptera: Vespertilionidae) in East Africa with the description of new genera and species. Zoological Journal of the Linnean Society 191, 1114-1146 (2021).
Neoromicia capensis	Laephotis capensis (A. Smith, 1829)	Monadjem, A. et al. A revision of pipistrelle-like bats (Mammalia: Chiroptera: Vespertilionidae) in East Africa with the description of new genera and species. Zoological Journal of the Linnean Society 191, 1114-1146 (2021).
Neoromicia matroka	Laephotis matroka (Thomas and Schwann, 1905)	Monadjem, A. et al. A revision of pipistrelle-like bats (Mammalia: Chiroptera: Vespertilionidae) in East Africa with the description of new genera and species. Zoological Journal of the Linnean Society 191, 1114-1146 (2021).
Neoromicia malagasyensis	Laephotis malagasyensis (Peterson, Eger and Mitchell, 1995)	Monadjem, A. et al. A revision of pipistrelle-like bats (Mammalia: Chiroptera: Vespertilionidae) in East Africa with the description of new genera and species. Zoological Journal of the Linnean Society 191, 1114-1146 (2021).
Neoromicia robertsi	Laephotis robertsi (Goodman, Taylor, Ratrimomanarivo and Hoofer, 2012)	Monadjem, A. et al. A revision of pipistrelle-like bats (Mammalia: Chiroptera: Vespertilionidae) in East Africa with the description of new genera and species. Zoological Journal of the Linnean Society 191, 1114-1146 (2021).
Neoromicia stanleyi	Laephotis stanleyi (Goodman, Kearney, Ratsimbazafy and Hassanin, 2017)	Monadjem, A. et al. A revision of pipistrelle-like bats (Mammalia: Chiroptera: Vespertilionidae) in East Africa with the description of new genera and species. Zoological Journal of the Linnean Society 191, 1114-1146 (2021).
Neoromicia nanus	Afronycteris nanus (Peters, 1852)	Monadjem, A. et al. A revision of pipistrelle-like bats (Mammalia: Chiroptera: Vespertilionidae) in East Africa with the description of new genera and species. Zoological Journal of the Linnean Society 191, 1114-1146 (2021).
Neoromicia rendalli	Pseudoromicia rendalli (Thomas, 1889)	Monadjem, A. et al. A revision of pipistrelle-like bats (Mammalia: Chiroptera: Vespertilionidae) in East Africa with the description of new genera and species. Zoological Journal of the Linnean Society 191, 1114-1146 (2021).
Neoromicia brunnea	Pseudoromicia brunnea (Thomas, 1880)	Monadjem, A. et al. A revision of pipistrelle-like bats (Mammalia: Chiroptera: Vespertilionidae) in East Africa with the description of new genera and species. Zoological Journal of the Linnean Society 191, 1114-1146 (2021).
Neoromicia roseveari	Pseudoromicia roseveari (Monadjem, Richards, Taylor and Stoffberg, 2013)	Monadjem, A. et al. A revision of pipistrelle-like bats (Mammalia: Chiroptera: Vespertilionidae) in East Africa with the description of new genera and species. Zoological Journal of the Linnean Society 191, 1114-1146 (2021).
Neoromicia isabella	Pseudoromicia isabella (Decher, Hutterer and Monadjem in Decher et al., 2016)	Monadjem, A. et al. A revision of pipistrelle-like bats (Mammalia: Chiroptera: Vespertilionidae) in East Africa with the description of new genera and species. Zoological Journal of the Linnean Society 191, 1114-1146 (2021).
Neoromicia grandidieri	Nycticeinops grandidieri (Dobson, 1876)	Monadjem, A. et al. A revision of pipistrelle-like bats (Mammalia: Chiroptera: Vespertilionidae) in East Africa with the description of new genera and species. Zoological Journal of the Linnean Society 191, 1114-1146 (2021).
Neoromicia tenuipinnis	Pseudoromicia tenuipinnis (Peters, 1872)	Monadjem, A. et al. A revision of pipistrelle-like bats (Mammalia: Chiroptera: Vespertilionidae) in East Africa with the description of new genera and species. Zoological Journal of the Linnean Society 191, 1114-1146 (2021).
Neoromicia helios	Afronycteris helios (Heller, 1912)	Monadjem, A. et al. A revision of pipistrelle-like bats (Mammalia: Chiroptera: Vespertilionidae) in East Africa with the description of new genera and species. Zoological Journal of the Linnean Society 191, 1114-1146 (2021).

## Sheet: Table S6
Table S6. Traits ontology definitions with cross-references. When definitions were not available in other trait ontologies, we built our own ontology.
Trait name	Ontology	Source
Sexual dimorphism in size	Sexual dimorphism is a phenotypic difference in adult body size between males and females of the same species.	Edited from: http://www.owl-ontologies.com/unnamed.owl#Dimorphism
Head body length	Head-body length is the total length from tip of nose to anus, base of tail or vent (i.e. tail length is excluded).	http://eol.org/schema/terms/HeadBodyLength
Tail length	The distance from point to point along the longest axis of the appendage at the caudal end of the vertebral column.	http://purl.obolibrary.org/obo/VT_0002758
Forearm length	Total length from elbow to wrist of adult (or age unspecified) live, freshly-killed, or museum specimens using captive, wild, provisioned, or unspecified populations.	Jones, K. E. et al. PanTHERIA: a species‐level database of life history, ecology, and geography of extant and recently extinct mammals: Ecological Archives E090‐184. Ecology 90, 2648-2648 (2009).
Hind foot length	The hind foot length, from heel to toe.	http://eol.org/schema/terms/HindTarsusLength
Total length	The distance from point to point along the longest axis of the body of an organism.	http://purl.obolibrary.org/obo/VT_0001256
Wing length	The length of the wing distal to the body or to the humeral joint.	Norberg, U. M., & Rayner, J. M. Ecological morphology and flight in bats (Mammalia; Chiroptera): wing adaptations, flight performance, foraging strategy and echolocation. Philosophical Transactions of the Royal Society of London. B, Biological Sciences 316, 335-427 (1987).
Wing area	The combined area of the two wings, the entire tail membrane and the portion of the body between the wings.	Norberg, U. M., & Rayner, J. M. Ecological morphology and flight in bats (Mammalia; Chiroptera): wing adaptations, flight performance, foraging strategy and echolocation. Philosophical Transactions of the Royal Society of London. B, Biological Sciences 316, 335-427 (1987).
Wingspan	Distance between the wingtips of a bat with wings extended so that the leading edge is straight.	Norberg, U. M., & Rayner, J. M. Ecological morphology and flight in bats (Mammalia; Chiroptera): wing adaptations, flight performance, foraging strategy and echolocation. Philosophical Transactions of the Royal Society of London. B, Biological Sciences 316, 335-427 (1987).
Wing aspect ratio	The square of the wingspan divided by the wing area.	Norberg, U. M., & Rayner, J. M. Ecological morphology and flight in bats (Mammalia; Chiroptera): wing adaptations, flight performance, foraging strategy and echolocation. Philosophical Transactions of the Royal Society of London. B, Biological Sciences 316, 335-427 (1987).
Wing loading	The weight divided by the wing area.	Norberg, U. M., & Rayner, J. M. Ecological morphology and flight in bats (Mammalia; Chiroptera): wing adaptations, flight performance, foraging strategy and echolocation. Philosophical Transactions of the Royal Society of London. B, Biological Sciences 316, 335-427 (1987).
Dental formula	Syntax: upper/lower = I.C.P.M / I.C.P.M. When used with generic tooth class applies to both deciduous and primary. Should also be used with a taxon property.	http://purl.obolibrary.org/obo/UBPROP_0000113
Number of teeth	Quantification of the number of natural teeth an individual has.	http://www.ebi.ac.uk/efo/EFO_0010073
Body mass	The amount of matter in the body of an organism.	http://purl.obolibrary.org/obo/OBA_VT0001259
Neonatal body mass	Mass of live or freshly-killed specimens of infants at either a near term embryonic stage, birth, immediately after birth or up to an age of seven days after birth, using captive, wild, provisioned, or unspecified populations.	Jones, K. E. et al. PanTHERIA: a species‐level database of life history, ecology, and geography of extant and recently extinct mammals: Ecological Archives E090‐184. Ecology 90, 2648-2648 (2009).
Neonate head-body length	Total length from tip of nose to anus or base of tail of live, freshly-killed, or museum specimens of infants at either a near term embryonic stage, birth, immediately after birth or up to an age of seven days after birth, using captive, wild, provisioned, or unspecified populations.	Jones, K. E. et al. PanTHERIA: a species‐level database of life history, ecology, and geography of extant and recently extinct mammals: Ecological Archives E090‐184. Ecology 90, 2648-2648 (2009).
Weaning body mass	Mass of live or freshly-killed specimens of weanlings, using captive, wild, provisioned, or unspecified populations.	Jones, K. E. et al. PanTHERIA: a species‐level database of life history, ecology, and geography of extant and recently extinct mammals: Ecological Archives E090‐184. Ecology 90, 2648-2648 (2009).
Weaning head-body length	Total length from tip of nose to anus or base of tail of live, freshly-killed, or museum specimens of weanlings, using captive, wild, provisioned, or unspecified populations.	Jones, K. E. et al. PanTHERIA: a species‐level database of life history, ecology, and geography of extant and recently extinct mammals: Ecological Archives E090‐184. Ecology 90, 2648-2648 (2009).
Polygamy	Mating system in which both sexes have more than one mate, and mating success is approximately equal for males and females.	Klug, H. Animal mating systems. eLS (2011).
Polyandry	Mating system in which females mate with a restricted group of the same males in successive breeding attempts.	Clutton-Brock T. H. Review lecture: mammalian mating systems. Proceedings of the Royal Society of London. B. Biological Sciences 236, 339-372 (1989).
Polygyny	Mating system in which males mate with the same group of females in successive mating attempts.	Clutton-Brock T. H. Review lecture: mammalian mating systems. Proceedings of the Royal Society of London. B. Biological Sciences 236, 339-372 (1989).
Monogamy	Mating system in which males mate with the same female in several reproductive attempts.	Clutton-Brock T. H. Review lecture: mammalian mating systems. Proceedings of the Royal Society of London. B. Biological Sciences 236, 339-372 (1989).
Sexual maturity age	The age at which an organism develops the ability to produce viable offspring.	http://purl.obolibrary.org/obo/VT_0002683
Age of first birth	Age at which females give birth to their first litter, or their young attach to teats or hatch out.	http://eol.org/schema/terms/AgeAtFirstBirth
Sperm retention	The retention of sperm by a female following mating.	http://purl.obolibrary.org/obo/GO_0046693
Delayed implantation	Any lag in the normal time course necessary for the attachment of the blastocyst to the endometrium.	http://purl.obolibrary.org/obo/MP_0009649
Delayed embryonic development	Slow or limited development during the embryonic period.	http://purl.obolibrary.org/obo/MP_0003984
Active gestation length	Number of days in which the embryo actively develops without metabolic pauses.	Edited from: http://purl.obolibrary.org/obo/VT_0002292
Total gestation length	Duration of pregnancy from time of fertilization of the oocyte until birth.	http://purl.obolibrary.org/obo/CMO_0000467
Lactation length	The period of time over which the young are breast fed.	Own ontology.
Weaning length	Age when primary nutritional dependency on the mother ends and independent foraging begins to make a major contribution to the offspring’s energy requirements.	http://eol.org/schema/terms/WeaningAge
Litter size	Number of live offspring produced in one litter.	Own ontology.
Number of litters per year	Number of litters per female per year.	http://eol.org/schema/terms/LittersPerYear
Interval between births	Period of time between two consecutive pregnancy/egg laying by the same females	Own ontology.
Parental cares	Behavior associated with protection, or assisting growth and development of young.	http://purl.obolibrary.org/obo/NBO_0000044
Nursery roost	Colony of bats in which females give birth to and rear their young until they are capable of flying and feeding themselves.	Monadjem, A., Taylor, P. J., & Schoeman, M. C. Bats Of Southern And Central Africa: A Biogeographic And Taxonomic Synthesis (Wits University Press, 2020).
Nursery roost size	Number of individuals in a nursery roost.	Own ontology.
Life-span in the wild	The full period of time from birth to death of an organism in the wild.	Edited from: http://purl.obolibrary.org.s2.gvirabi.com/obo/VT_0001661
Life-span in captivity	The full period of time from birth to death of an organism in captivity.	Edited from: http://purl.obolibrary.org.s2.gvirabi.com/obo/VT_0001661
Home range	Size of the area within which everyday activities of individuals or groups (of any type) are typically restricted.	http://eol.org/schema/terms/HomeRange
Dispersal distance	The distance covered by an individual from site of birth to site of reproduction or between successive sites of reproduction.	Matthysen, E. Multicausality of dispersal: a review. Dispersal ecology and evolution 27, 3-18 (2012).
Territoriality	Territory is any defended area.	Noble G. K. The role of dominance in the social life of birds. The Auk, 263-273 (1939).
Migratory	Species that shows migratory behavior which can be defined as a seasonal, usually two-way, movement from one habitat to another to avoid unfavorable climatic conditions and/or to seek more favorable energetic conditions.	Fleming T. H. Bat Migration. Encyclopedia of Animal Behavior, 605–610 (2019).
Colony size	Number of individuals in a group that spends the majority of their time in a 24 hour cycle together where there is some indication that these individuals form a social cohesive unit.	http://eol.org/schema/terms/SocialGroupSize
Mixed colony	Colony of bats in which different species live together.	Own ontology.
Hibernation	Existence of a period in which an organism enters and maintains a period of dormancy in which to pass the winter; the period is characterized by narcosis and by sharp reduction in body temperature and metabolic activity and by a depression of vital signs.	Edited from: http://purl.obolibrary.org/obo/GO_0042750
Hibernation length	Duration of the hibernation period.	Own ontology.
Echolocation	The ability of bats and other animals to orient themselves and locate obstacles and their prey using echoes from sounds emitted typically from the mouth or the nostrils.	Monadjem, A., Taylor, P. J., & Schoeman, M. C. Bats Of Southern And Central Africa: A Biogeographic And Taxonomic Synthesis (Wits University Press, 2020).
Echolocation type	Type of echolocation signal according to frequency modulation in time.	Own ontology.
Frequency of maximum energy (FME)	Frequency of most energy, also called peak frequency: the frequency of the call with the greatest amplitude.	Own ontology.
End frequency (EF)	The frequency value measured at the end of the call. In FM calls it correspond to the 'minimum frequency' of the call.	Own ontology.
Activity pattern	Period of the day when the animal could be active regardless its typical activity pattern.	Own ontology.
Roost type	The lair of an animal, where the animal can rest, give birth, hibernate, or take shelter.	Own ontology.
Pest control	If the species provides a pest control service.	Own ontology.
Seed dispersal	If the species provides a seed dispersal service.	Own ontology.
Pollination	If the species provides a seed dispersal service.	Own ontology.
Threats	Major threats impacting the species.	Own ontology.
Conservation status	IUCN threat status.	Own ontology.
Insectivorous	Organism that eats invertebrates, primarily insects.	http://purl.obolibrary.org/obo/ECOCORE_00000091
Frugivorous	An herbivore that primarily consumes fruits or fruit-like vegetables.	http://purl.obolibrary.org/obo/ECOCORE_00000136
Nectarivorous	An herbivore that primarily consumes nectar.	http://purl.obolibrary.org/obo/ECOCORE_00000140
Carnivorous	A predator that primarily eats vertebrates.	Own ontology.
Ground foraging	Organism that search for food on ground.	Own ontology.
Aerial foraging	Organism that search for food in the air.	Own ontology.
Vegetation foraging	Organism that search for food on vegetation.	Own ontology.
Aquatic foraging	Organism that search for food on the surface of the water or in the water column.	Own ontology.
Clutter foraging habitat	Organism that search for food in dense and cluttered vegetation.	Monadjem, A., Taylor, P. J., & Schoeman, M. C. Bats Of Southern And Central Africa: A Biogeographic And Taxonomic Synthesis (Wits University Press, 2020).
Clutter-edge/edge foraging habitat	Organism that search for food near the edges of clutter such as forest edges and gaps.	Monadjem, A., Taylor, P. J., & Schoeman, M. C. Bats Of Southern And Central Africa: A Biogeographic And Taxonomic Synthesis (Wits University Press, 2020).
Open foraging habitat	Organism that search for food in open spaces.	Monadjem, A., Taylor, P. J., & Schoeman, M. C. Bats Of Southern And Central Africa: A Biogeographic And Taxonomic Synthesis (Wits University Press, 2020).
Hawking foraging strategy	Foraging behavior in which an organism catches flying insects in the air.	Own ontology.
Gleaning foraging strategy	Foraging behavior in which an organism (usually a bird or a bat) catch its prey (mainly arthropods) by plucking them from foliage or the ground, from crevices as rock faces and under the eaves of houses, or from living organisms (in case of ticks and lice).	Own ontology.
Flycatching foraging strategy	Foraging behavior in which an organism spends much of the time perched and seeking prey and only flies when prey is located.	Norberg, U. M., & Rayner, J. M. Ecological morphology and flight in bats (Mammalia; Chiroptera): wing adaptations, flight performance, foraging strategy and echolocation. Philosophical Transactions of the Royal Society of London. B, Biological Sciences 316, 335-427 (1987).
Trawling foraging strategy	Foraging behavior in which a bat 'gaff' insects from water surfaces, generally with its hindlimbs.	Norberg, U. M., & Rayner, J. M. Ecological morphology and flight in bats (Mammalia; Chiroptera): wing adaptations, flight performance, foraging strategy and echolocation. Philosophical Transactions of the Royal Society of London. B, Biological Sciences 316, 335-427 (1987).
Hovering foraging strategy	Foraging behavior in which an organism remains stationary in the air while ingesting food, such as nectar from flowers, or looking out for food when lacking a suitable perch.	Own ontology.
Perching foraging strategy	Foraging behavior in which an organism feeds fruits by hanging from branches or vegetation.	Own ontology.
Seeds	A multi-tissue plant structure (PO:0025496) that develops from a plant ovule (PO:0020003) and has as parts a plant embryo (PO:0009009) enclosed in a seed coat (PO:0009088).	http://purl.obolibrary.org/obo/PO_0009010
Fruits	A multi-tissue plant structure (PO:0025496) that develops from a gynoecium (PO:0009062) and may have as parts one or more seeds (PO:0009010).	http://purl.obolibrary.org/obo/PO_0009001
Leaves	A phyllome that is not associated with a reproductive structure.	http://purl.obolibrary.org/obo/PO_0025034
Flowers	The reproductive structure of the anthophyta or angiosperms.	http://purl.obolibrary.org/obo/BTO_0000469
Nectar	A sweet liquid that is secreted by the nectaries of a plant and is the chief raw material of honey.	http://purl.obolibrary.org/obo/BTO_0000537
Plants	Annual and perennial plants (clade Angiosperms).	Own ontology.
Insects	Any organism that is included in the class Insecta.	Own ontology.
Arachnids	Any organism that is included in the class Arachnida.	Own ontology.
Centipedes	Any organism that is included in the class Chilopoda.	Own ontology.
Fishes	Any organism that is included in the bony fishes (Osteichthyes).	Own ontology.
Amphibians	Any organism that is included in the class Amphibia.	Own ontology.
Reptiles	Any organism that is included in the class Reptilia.	Own ontology.
Birds	Any organism that is included in the class Aves.	Own ontology.
Mammals	Any organism that is included in the class Mammalia.	Own ontology.

## Sheet: Table S8
Table S8. Morphological traits reported in AfroBaT. Minimum, maximum, and average values were collected for each numeric variable except for the ‘Number of teeth’ which has a single, normal value for each species. In ‘Dental formula’ the types of teeth are represented by the first letter (I= Incisor; C=Canine; P=Premolar; M=Molar) followed by the number of teeth of the upper and the lower jaw res…
Trait name	Description	Variable type	Possible values	Unit
Sexual dimorphism in size	Presence of sexual dimorphism in size	Categorical	1= yes	N/a
			0= no
Head body length (F/M/U)	The length from tip of nose to anus	Numeric	Numerical values	mm
Tail length (F/M/U)	Length of the tail	Numeric	Numerical values	mm
Forearm length (F/M/U)	Length of the forearm	Numeric	Numerical values	mm
Hind foot length (F/M/U)	Length of the hindfoot	Numeric	Numerical values	mm
Total length (F/M/U)	Total length of the body	Numeric	Numerical values	mm
Wing length (F/M/U)	Length of the wing	Numeric	Numerical values	mm
Wing area (F/M/U)	Area of the two wings	Numeric	Numerical values	cm²
Wingspan (F/M/U)	Distance between the wingtips when wings are extended	Numeric	Numerical values	mm
Wing aspect ratio (F/M/U)	The square of the wingspan divided by the wing area	Numeric	Numerical values	N/a
Wing loading (F/M/U)	The weight divided by the wing area	Numeric	Numerical values	N/m²
Dental formula	Dental formula of the species	Categorical	In-nCn-nPn-nMn-n	N/a
Number of teeth	Number of teeth of the species	Numeric	Numerical values	N/a
Body mass (F/M/U)	The weight of the species	Numeric	Numerical values	g
Neonatal body mass	The body mass of infants	Numeric	Numerical values	g
Neonate head-body length	The head-body length of infants	Numeric	Numerical values	mm
Weaning body mass	The weight of weanlings	Numeric	Numerical values	g
Weaning head-body length	The head-body length of weanlings	Numeric	Numerical values	mm

## Sheet: Table S9
Table S9. Reproductive traits reported in AfroBaT. Minimum, maximum, and average values were collected for each numeric variable. ‘Number of litters per year’ included only average and maximum (the minimum would always be 0 for all species, indicating a failure in reproduction). ‘Interval between births’ included only minimum and average (the maximum having no biological sense in case of reproduc…
Trait name	Description	Variable type	Possible values	Unit
Mating system	Mating system of the species	Categorical	1= Polygamy	N/a
			2= Polyandry
			3= Polygyny
			4= Monogamy
Sexual maturity age (F/M/U)	The age of sexual maturity	Numeric	Numerical values	days
Age of first birth	Age of first litter of females	Numeric	Numerical values	days
Sperm retention	Presence of sperm retention	Categorical	1= yes	N/a
			0= no
Delayed implantation	Presence of any lag in the implantation	Categorical	1= yes	N/a
			0= no
Delayed development	Presence of any lag in the embryonic period	Categorical	1= yes	N/a
			0= no
Active gestation length	The length of active gestation	Numeric	Numerical values	days
Total gestation length	Total duration of pregnancy	Numeric	Numerical values	days
Lactation length	The length of the lactation period	Numeric	Numerical values	days
Weaning length	The length of the weaning period	Numeric	Numerical values	days
Litter size	Number of live offspring produced in one litter	Numeric	Numerical values	N/a
Number of litters per year	Number of litters per female per year	Numeric	Numerical values	N/a
Interval between births	The interval between two consecutive pregnancy	Numeric	Numerical values	days
Parental cares	Presence of parental cares	Categorical	1= yes	N/a
			0= no
Nursery roost	Presence of nursery roost	Categorical	1= yes	N/a
			0= no
Nursery roost size	Number of individuals in a nursery roost	Numeric	Numerical values	number of individuals

## Sheet: Table S10
Table S10. Life-history traits reported in AfroBaT. Minimum, maximum, and average values were collected for each numeric variable. F/M/U indicates variables collected for female (F), male (M), and unsexed (U) individuals. N/a = Not applicable. A description of each trait is given in the ontology table (Table S6). Data are available in “AfroBaT_life_history.csv”.
Trait name	Description	Variable type	Possible values	Unit
Life-span in the wild	The length of life in the wild	Numeric	Numerical values	years
Life-span in captivity	The length of life in captivity	Numeric	Numerical values	years
Home range (F/M/U)	Size of the home range area	Numeric	Numerical values	Km²
Dispersal distance (F/M/U)	Dispersal distance	Numeric	Numerical values	Km
Territoriality (F/M/U)	Territoriality of the species individuals	Categorical	1= yes	N/a
Migratory	Presence of migratory behavior	Categorical	1= yes	N/a
			0= no
Colony size number	Number of individuals in a colony	Numeric	Numerical values	number of individuals
Colony size	Size of the colony	Categorical	1 = small	N/a
			2= medium
			3= large
Mixed colony	Presence of different species in the same colony	Categorical	1= yes	N/a
			0= no
Hibernation	Presence of hibernation period.	Categorical	1= yes	N/a
			0= no
Hibernation length	Length of the hibernation period	Numeric	Numerical values	days
Echolocation	Presence of echolocation	Categorical	1= yes	N/a
			0= no
Echolocation type	The type of the echolocation call	Categorical	1= CF (constant frequency)	N/a
			2= FM (frequency modulated)
			3= QCF (quasi- constant frequency)
Frequency of maximum energy (FME)	Frequence of maximum energy of the call	Numeric	Numerical values	kHz
End frequency (EF)	End frequency of the call	Numeric	Numerical values	kHz
Activity pattern/Dusk	Activity pattern of the species	Categorical	1= yes	N/a
			0= no
Activity pattern/Night	Activity pattern of the species	Categorical	1= yes	N/a
			0= no
Activity pattern/Dawn	Activity pattern of the species	Categorical	1= yes	N/a
			0= no
Activity pattern/Day	Activity pattern of the species	Categorical	1= yes	N/a
			0= no
Roost type/Crevices in rocks (CRR)	Roost type of the species	Categorical	1= yes	N/a
			0= no
Roost type/Crevices in trees (CRT)	Roost type of the species	Categorical	1= yes	N/a
			0= no
Roost type/Caves and sinkhole (CA)	Roost type of the species	Categorical	1= yes	N/a
			0= no
Roost type/Foliage (FO)	Roost type of the species	Categorical	1= yes	N/a
			0= no
Roost type/Human buildings (HB)	Roost type of the species	Categorical	1= yes	N/a
			0= no
Roost type/Rocky outcrops (RO)	Roost type of the species	Categorical	1= yes	N/a
			0= no
Roost type/Holes in the ground (HG)	Roost type of the species	Categorical	1= yes	N/a
			0= no
Pest control	Presence of pest control ecosystem service	Categorical	1= yes	N/a
			0= no
Seed dispersal	Presence of seed dispersal ecosystem service	Categorical	1= yes	N/a
			0= no
Pollination	Presence of pollination ecosystem service	Categorical	1= yes	N/a
			0= no
Threats/Overharvesting for food (OH)	Threats for the species	Categorical	1= yes	N/a
			0= no
Threats/Deforestation (DE)	Threats for the species	Categorical	1= yes	N/a
			0= no
Threats/Persecution (P)	Threats for the species	Categorical	1= yes	N/a
			0= no
Threats/Habitat loss (HL)	Threats for the species	Categorical	1= yes	N/a
			0= no
Threats/Dead trees removal (DTR)	Threats for the species	Categorical	1= yes	N/a
			0= no
Threats/Roost disturbance (RD)	Threats for the species	Categorical	1= yes	N/a
			0= no
Threats/Collisions (COL)	Threats for the species	Categorical	1= yes	N/a
			0= no
Threats/Chemical pollution (CP)	Threats for the species	Categorical	1= yes	N/a
			0= no
Conservation status	Conservation status of the species	Categorical	DD= Data Deficient	N/a
			LC= Least Concern
			NT= Near Threatened
			VU= Vulnerable
			EN= Endangered
			CR= Critically Endangered
			NE= Not Evaluated

## Sheet: Table S11
Table S11. Trophic guild traits reported in AfroBaT. N/a = Not applicable. A description of each trait is given in the ontology table (Table S6). Data are available in “AfroBaT_trophic_guild.csv”.
Trait name	Description	Variable type	Possible values	Unit
Insectivorous	Insectivorous species	Categorical	0 = never	N/a
			1 = occasional
			2 = typical
Frugivorous	Frugivorous species	Categorical	0 = never	N/a
			1 = occasional
			2 = typical
Nectarivorous	Nectarivorous species	Categorical	0 = never	N/a
			1 = occasional
			2 = typical
Carnivorous	Carnivorous species	Categorical	0 = never	N/a
			1 = occasional
			2 = typical

## Sheet: Table S12
Table S12. Feeding space traits reported in AfroBaT. N/a = Not applicable. A description of each trait is given in the ontology table (Table S6). Data are available in “AfroBaT_feeding_space.csv”.
Trait name	Description	Variable type	Possible values	Unit
Ground	Ground foraging	Categorical	0 = never	N/a
			1 = occasional
			2 = typical
Aerial	Aerial foraging	Categorical	0 = never	N/a
			1 = occasional
			2 = typical
Vegetation	Vegetation foraging	Categorical	0 = never	N/a
			1 = occasional
			2 = typical
Aquatic	Aquatic foraging	Categorical	0 = never	N/a
			1 = occasional
			2 = typical

## Sheet: Table S13
Table S13. Foraging habitat traits reported in AfroBaT. N/a = Not applicable. A description of each trait is given in the ontology table (Table S6). Data are available in “AfroBaT_foraging_habitat.csv”.
Trait name	Description	Variable type	Possible values	Unit
Clutter	Clutter foraging habitat	Categorical	0 = never	N/a
			1 = occasional
			2 = typical
Clutter_Edge	Clutter-edge/ edge foraging habitat	Categorical	0 = never	N/a
			1 = occasional
			2 = typical
Open	Open foraging habitat	Categorical	0 = never	N/a
			1 = occasional
			2 = typical

## Sheet: Table S14
Table S14. Feeding strategy traits reported in AfroBaT. N/a = Not applicable. A description of each trait is given in the ontology table (Table S6). Data are available in “AfroBaT_feeding_strategy.csv”.
Trait name	Description	Variable type	Possible values	Unit
Hawking	Hawking strategy	Categorical	0 = never	N/a
			1 = occasional
			2 = typical
Gleaning	Gleaning strategy	Categorical	0 = never	N/a
			1 = occasional
			2 = typical
Flycatching	Flycatching strategy	Categorical	0 = never	N/a
			1 = occasional
			2 = typical
Trawling	Trawling strategy	Categorical	0 = never	N/a
			1 = occasional
			2 = typical
Hovering	Hovering strategy	Categorical	0 = never	N/a
			1 = occasional
			2 = typical
Perching	Perching strategy	Categorical	0 = never	N/a
			1 = occasional
			2 = typical

[truncated: 7 more sheets: Table S15, Table S16, Table S17, Table S18, Table S20, Table S21, Table S22]
